# Supplementary material for: Human cysticercosis in Southeastern Côte d’Ivoire: Seroprevalence and risk factors in two rural departments
Source: PLOS Glob Public Health. 2025 Dec 1;5(12):e0004634. doi: 10.1371/journal.pgph.0004634 (PMC12668508; doi:10.1371/journal.pgph.0004634)
Supplement: S1 Table — (XLSX) [file pgph.0004634.s001.xlsx]

## Sheet: Feuil1
S1 Table. Socio-demographic characteristics of study participants and seroprevalence of cysticercosis in rural areas in the departments of Dabou and Agboville
	Dabou (n = 1025)			Agboville (n = 1045)
Variables	n	% (a)	Adjusted percentage (95% CI) (b)	n	%a	Adjusted percentage (95% CI) (b)
Age group
≤ 15 years	241	23.51	23.33 (17.70-30.09)	370	35.41	33.92 (27.91-40.50)
16-25 years	132	12.88	12.89 (7.68-20.83)	152	14.55	14.84 (12.38-17.69)
26-35 years	170	16.59	16.12 (13.02-19.81)	128	12.25	12.56 (10.06-15.58)
36-45 years	162	15.80	14.11 (11.44-17.30)	125	11.96	12.60 (10.53-15.02)
46-65 years	203	19.80	21.00 (15.46-27.86)	217	20.76	20.26 (16.73-24.31)
>65 years	117	11.42	12.55 (9.29-16.73)	53	5.07	5.82 (3.61-9.25)
Total	1025	100		1045	100
Sex
Male	474	46.33	46.28 (42.19-50.41)	476	45.55	45.68 (41.72-49.70)
Female	549	53.67	53.72 (49.59-57.81)	569	54.45	54.32 (50.30-58.28)
Total	1023	100		1045	100
Level of education
None	256	25.30	26.17 (20.19-33.19)	182	17.51	18.29 (14.67-22.56)
Elementary	482	47.63	46.13 (38.11-54.35)	534	51.40	50.98 (46.95-55.00)
Secondary	258	25.49	26.34 (21.13-32.31)	305	29.36	28.97 (25.39-32.84)
Higher	16	1.58	1.36 (0.86-2.16)	18	1.73	1.76 (1.24-2.49)
Total	1012	100		1039	100
Muslim religion
No (c)	928	92.89	94.10 (84.43-97.92)	927	91.60	90.89 (82.26-95.55)
Yes	71	7.11	5.90 (2.08-15.57)	85	8.40	9.11 (4.45-17.74)
Total	999	100		1012	100
Cysticercosis serology
Negative	938	92.05	90.35 (81.66-95.17)	886	85.44	86.89 (82.26-90.45)
Positive	81	7.95	9.65 (4.83-18.34)	151	14.56	13.11 (9.55-17.74)
Total	1019	100		1037	100
The differences in totals are due to missing data
aCrude percentage,
bPercentage adjusted for sampling method with its 95% confidence interval
c Non-Muslims (Christians and individuals who do not affiliate with a religion)
