# Supplementary material for: Human cysticercosis in Southeastern Côte d’Ivoire: Seroprevalence and risk factors in two rural departments
Source: PLOS Glob Public Health. 2025 Dec 1;5(12):e0004634. doi: 10.1371/journal.pgph.0004634 (PMC12668508; doi:10.1371/journal.pgph.0004634)
Supplement: S2 Table — (XLSX) [file pgph.0004634.s002.xlsx]

## Sheet: Feuil1
S2 Table. Socio-demographic characteristics of study participants by department
	Total (n=2070)	Dabou (n=1025)	Agboville (n=1045)	p (a)
Parameters	n (%)	n (%)	n (%)
Age
Mean (standard deviation)	32.53 (20.89)	35.32 (21.38)	29.79 (20.04)	<0.001(b)
Median (IQR)	29.59 (13.49-48.15)	33.19 (16.09-50.27)	25.01 (12.49-45.53)
Total	2070	1025	1045
Sex
Male	950 (45.94)	474 (46.33)	476 (45.55)	0.721
Female	1118 (54.06)	549 (53.67)	569 (54.45)
Total	2068 (100)	1023 (49.47)	1045 (50.53)
Educated
No	438 (21.36)	256 (25.30)	182 (17.52)	<0.001
Yes	1613 (78.64)	756 (74.70)	857 (82.48)
Total	2051 (100)	1012 (49.34)	1039 (50.66)
Level of education
None	438 (21.36)	256 (25.30)	182 (17.52)	<0.001
Elementary school	1016 (49.54)	482 (47.63)	534 (51.39)
Secondary	563 (27.45)	258 (25.49)	305 (29.36)
Higher	34 (1.66)	16 (1.58)	18 (1.73)
Total	2051 (100)	1012 (100)	1039 (100)
Muslim religion
No(c)	1855 (92.24)	928 (92.89)	927 (91.60)	0.279
Yes	156 (7.76)	71 (7.11)	85 (8.40)
Total	2011 (100)	999 (100)	1012 (50.32)
Length of time in village
Less than 5 years	190 (9.18)	110 (10.73)	80 (7.66)	<0.001
5 years and more	1681 (81.21)	866 (84.49)	815 (77.99)
Unspecified	199 (9.61)	49 (4.78)	150 (14.35)
Total	2070 (100)	1025 (100)	1045 (100)
Differences in totals are due to missing data.
a p-value for Chi square test of Pearson
b p-value for Wilcoxon rank-sum test
c Non-Muslims (Christians and individuals who do not affiliate with a religion)
