# Supplementary material for: Human cysticercosis in Southeastern Côte d’Ivoire: Seroprevalence and risk factors in two rural departments
Source: PLOS Glob Public Health. 2025 Dec 1;5(12):e0004634. doi: 10.1371/journal.pgph.0004634 (PMC12668508; doi:10.1371/journal.pgph.0004634)
Supplement: S3 Table — (XLSX) [file pgph.0004634.s003.xlsx]

## Sheet: Feuil1
S3 Table. Seroprevalence of cysticercosis by socio-demographic characteristics and neurologic history reported by study participants in Dabou
	Cysti –	Cysti +	OR (95% CI)	p (b)
	(N = 938)	(N = 81)
Variables	n (%(a))	n (%(a))
Sex
Male	443 (47.93)	31 (34.82)	Reference	0.031(c)
Female	493 (52.07)	50 (65.18)	1.72 (1.05-2.82)
Total	936 (100)	81 (100)
Age group
≤ 15 years	232 (24.50)	9 (14.35)	Reference	0.170(c)
16-25 years	122 (13.04)	8 (10.87)	1.42 (0.80-2.52)
26-35 years	152 (15.43)	16 (20.81)	2.30 (1.02-5.22)
36-45 years	148 (14.46)	14 (12.14)	1.43 (0.51-4.03)
46-65 years	185 (20.67)	16 (22.13)	1.83 (0.88-3.79)
>65 years	99 (11.90)	18 (19.69)	2.83 (0.95-8.42)
Total	938 (100)	81 (100)
Educated
No	224 (24.88)	29 (35.84)	Reference	0.042(c)
Yes	703 (75.12)	50 (64.16)	0.59 (0.36-0.98)
Total	927 (100)	79 (100)
Muslim religion
No	853 (94.59)	70 (89.14)	Reference	0.134(c)
Yes	61 (5.41)	10 (10.86)	2.13 (0.76-5.97)
Total	914 (100)	80 (100)
Length of time in village
Less than 5 years	99 (9.46)	11 (12.05)	Reference	0.630
5 years and more	793 (85.22)	68 (83.94)	0.77 (0.35-1.69)
Unspecified	46 (5.32)	2 (4.01)	0.59 (0.22-1.56)
Total	938 (100)	81 (100)
Area of residence
Sub-prefecture of Dabou	417 (33.09)	24 (17.04)	Reference	0.004(c)
Sub-prefecture of Toupah	267 (30.03)	41 (62.12)	4.02 (1.30-12.46)
Sub-prefecture of Lopou	254 (36.88)	16 (20.84)	1.10 (0.47-2.57)
Total	938 (100)	81 (100)
Recurrent headaches
No	154 (15.90)	12 (15.49)	Reference	0.904
Yes	784 (84.10)	69 (84.51)	1.03 (0.61-1.74)
Total	938 (100)	81 (100)
Concept of epileptic seizure
No	919 (97.94)	81 (100)		0.451
Yes	19 (2.06)	0 (00)
Total	938 (100)	81 (100)
Concept of epilepsy in the family
No	864 (92.06)	71 (91.85)	Reference	0.918
Yes	74 (7.94)	10 (8.15)	1.03 (0.59-1.81)
Total	938 (100)	81 (100)
The differences in totals are due to missing data; Cysti - = cysticercosis seronegative cases; Cysti+ = cysticercosis seropositive cases
a Percentages adjusted for sampling method.
b p-Value for Pearson’s Chi2 design-based test
c p < 0.2: variables proposed in the multivariate model
