# Supplementary material for: Human cysticercosis in Southeastern Côte d’Ivoire: Seroprevalence and risk factors in two rural departments
Source: PLOS Glob Public Health. 2025 Dec 1;5(12):e0004634. doi: 10.1371/journal.pgph.0004634 (PMC12668508; doi:10.1371/journal.pgph.0004634)
Supplement: S4 Table — (XLSX) [file pgph.0004634.s004.xlsx]

## Sheet: Feuil1
S4 Table: Seroprevalence of cysticercosis according to intestinal worms’ history, personal knowledge of the taeniasis/cysticercosis complex and hygiene habits reported by participants in villages of Dabou’s department
	Cysti –	Cysti +	OR (95% CI)	p (b)
	(N = 938)	(N = 81)
Variables	n (%(a))	n (%(a))
Concept of history of intestinal worms
No	263 (25.23)	20 (22.56)	Reference	0.566
Yes	673 (74.77)	61 (77.44)	1.16 (0.69-1.95)
Total	936 (100)	81 (100)
Concept of taking anti-parasitic
No	259 (28.72)	20 (26.05)	Reference	0.642
Yes	669 (71.28)	60 (73.95)	1.14 (0.63-2.06)
Total	928 (100)	80 (100)
Do you know about tapeworm?
No	648 (68.49)	53 (68.78)	Reference	0.943
Yes	290 (31.51)	28 (31.22)	0.99 (0.67-1.45)
Total	938 (100)	81 (100)
Do you know how tapeworms are transmitted?
No	189 (20.39)	16 (18.68)	Reference	0.814
Yes	101 (11.12)	12 (12.54)	1.23 (0.58-2.59)
Not applicable	648 (68.49)	53 (68.78)	1.10 (0.64-1.89)
Total	938 (100)	81 (100)
Have you ever heard of cysticercosis?
No	904 (97.71)	72 (94.22)	Reference	0.008(c)
Yes	26 (2.29)	6 (5.78)	2.62 (1.28-5.35)
Total	930 (100)	78 (100)
Hand washing
No	613(64.96)	45 (61.31)	Reference	0.517
Yes	322 (35.04)	35 (38.69)	1.17 (0.71-1.91)
Total	935 (100)	80 (100)
Washing raw vegetables before consumption
No	383 (40.43)	38 (47.07)	Reference	0.497
Yes	328 (37.36)	33 (38.00)	0.87 (0.55-1.38)
Not applicable	227 (22.21)	10 (14.93)	0.58 (0.17-1.97)
Total	938 (100)	81 (100)
Consumption of tap water
No	592 (58.97)	44 (48.79)	Reference	0.144(c)
Yes	338 (41.03)	37 (51.21)	1.51 (0.86-2.65)
Total	930 (100)	81 (100)
Consumption of pork
No	167 (18.63)	22 (25.79)	Reference	0.084(c)
Yes, undercooked	321 (35.35)	18 (19.26)	0.39 (0.20-0.79)
Yes, well cooked	436 (46.02)	40 (54.96)	0.86 (0.41-1.80)
Total	924 (100)	80 (100)
The differences in totals are due to missing data; Cysti - = cysticercosis seronegative cases; Cysti+ = cysticercosis seropositive cases
a Percentages adjusted for sampling method.
b p-Value for Pearson’s Chi2 design-based test
c p < 0.2: variables proposed in the multivariate model
