# Supplementary material for: Human cysticercosis in Southeastern Côte d’Ivoire: Seroprevalence and risk factors in two rural departments
Source: PLOS Glob Public Health. 2025 Dec 1;5(12):e0004634. doi: 10.1371/journal.pgph.0004634 (PMC12668508; doi:10.1371/journal.pgph.0004634)
Supplement: S5 Table — (XLSX) [file pgph.0004634.s005.xlsx]

## Sheet: Feuil1
S5 Table. Hygiene habits reported by participants in villages by departments
	Total (n =2070)	Dabou (n =1025)	Agboville (n =1045)	p (a)
Parameters	n (%)	n (%)	N (%)
Hand washing
No	1543 (74.87)	661 (64.74)	882 (84.81)	<0.001
Yes	518 (25.13)	360 (35.26)	158 (15.19)
Total	2061 (100)	1029 (100)	1044 (100)
Washing raw vegetables before consumption
No	1002 (48.41)	423 (41.27)	579 (55.41)	<0.001
Yes	632 (30.53)	363 (35.41)	269 (25.74)
Not applicable	436 (21.06)	239 (23.32)	197 (18.85)
Total	2070 (100)	1025 (100)	1045 (100)
Tap water consumption
No	1594 (77.38)	639 (62.89)	955 (91.48)	<0.001
Yes	466 (22.62)	377 (37.11)	89 (8.52)
Total	2060 (100)	1016 (100)	1044 (100)
Rainwater consumption
No	1032 (50.39)	714 (70.69)	318 (30.64)	<0.001
Yes	1016 (49.61)	296 (29.31)	720 (69.36)
Total	2048 (100)	1010 (100)	1038 (100)
Pork consumption
No	368 (18.05)	190 (18.83)	178 (17.28)	0.089
Yes, undercooked	655 (32.12)	341 (33.80)	314 (30.49)
Yes, well cooked	1016 (49.83)	478 (47.37)	538 (52.23)
Total	2039 (100)	1009 (100)	1030 (100)
Open-air defecation
No	549 (27.42)	319 (32.03)	230 (22.86)	<0.001
Yes	1453 (72.58)	677 (67.97)	776 (77.14)
Total	2002 (100)	996 (100)	1006 (100)
Open-air defecation reported by Cysti+ (b)
No	77 (33.77)	37 (46.25)	40 (27.03)	0.003
Yes	151 (66.23)	43 (53.75)	108 (72.97)
Total	228 (100)	80 (100)	148 (100)
Differences in totals are due to missing data.
a p-value for Chi square test of Pearson
b Cysticercosis seropositive
