# Supplementary material for: Human cysticercosis in Southeastern Côte d’Ivoire: Seroprevalence and risk factors in two rural departments
Source: PLOS Glob Public Health. 2025 Dec 1;5(12):e0004634. doi: 10.1371/journal.pgph.0004634 (PMC12668508; doi:10.1371/journal.pgph.0004634)
Supplement: S6 Table — (XLSX) [file pgph.0004634.s006.xlsx]

## Sheet: Feuil1
S6 Table: Seroprevalence of cysticercosis by socio-demographic characteristics and neurologic history reported by study participants in Agboville
	Cysti –	Cysti +	OR (95% CI)	p (b)
	(N = 886)	(N = 151)
Variables	n (% (a))	n (% (a))
Sex
Male	406 (45.84)	65 (43.17)	Reference	0.528
Female	480 (54.16)	86 (56.83)	1.11 (0.78-1.57)
Total	886 (100)	151 (100)
Age group
≤ 15 years	332 (35.41)	35 (24.33)	Reference	0.069 (c)
16-25 years	134 (15.40)	16 (10.87)	1.03 (0.53-1.98)
26-35 years	105 (12.31)	23 (14.97)	1.77 (1.09-2.86)
36-45 years	101 (12.31)	24 (15.36)	1.82 (0.86-3.85)
46-65 years	177 (19.82)	40 (24.44)	1.79 (0.82-3.88)
>65 years	37 (4.75)	13 (10.02)	3.07 (1.46-6.43)
Total	886 (100)	151 (100)
Educated
No	144 (17.11)	37 (25.86)	Reference	0.007 (c)
Yes	736 (82.89)	114 (74.14)	0.59 (0.41-0.85)
Total	880 (100)	151 (100)
Muslim religion
No	779 (90.22)	140 (94.32)	Reference	0.081(c)
Yes	77 (9.78)	8 (5.68)	0.55 (0.28-1.09)
Total	856 (100)	148 (100)
Length of time in village
Less than 5 years	69 (7.13)	10 (6.14)	Reference	0.698
5 years and more	690 (78.79)	119 (77.37)	1.14 (0.49-2.66)
Unspecified	127 (14.08)	22 (16.50)	1.36 (0.48-3.83)
Total	886 (100)	151 (100)
Area of residence
North of Agboville	285 (36.97)	55 (42.64)	Reference	0.311
Center of Agboville	280 (37.70)	33 (26.29)	0.60 (0.25-1.43)
South of Agboville	321 (25.23)	63 (31.07)	1.06 (0.53-2.12)
Total	886 (100)	151 (100)
Recurent headaches
No	180 (18.93)	26 (19.13)	Reference	0.962
Yes	705 (81.07)	125 (80.87)	0.99 (0.57-1.70)
Total	885 (100)	151 (100)
Concept of epileptic seizure
No	866 (97.83)	147 (98.30)	Reference	0.655
Yes	18 (2.17)	03 (1.70)	0.78 (0.24-2.46)
Total	884 (100)	150 (100)
Concept of epilepsy in the family
No	809 (92.33)	144 (96.20)	Reference	0.085 (c)
Yes	73 (7.67)	6 (3.79)	0.47 (0.20-1.14)
Total	882 (100)	150 (100)
The differences in totals are due to missing data; Cysti - = cysticercosis seronegative cases; Cysti+ = cysticercosis seropositive cases
a Percentages adjusted for sampling method.
b p-Value for Pearson’s Chi2 design-based test
c p < 0.2: variables proposed in the multivariate model
