# Supplementary material for: Human cysticercosis in Southeastern Côte d’Ivoire: Seroprevalence and risk factors in two rural departments
Source: PLOS Glob Public Health. 2025 Dec 1;5(12):e0004634. doi: 10.1371/journal.pgph.0004634 (PMC12668508; doi:10.1371/journal.pgph.0004634)
Supplement: S7 Table — (XLSX) [file pgph.0004634.s007.xlsx]

## Sheet: Feuil1
S7 Table: Seroprevalence of cysticercosis according to intestinal worms’ history, personal knowledge of the taeniasis/cysticercosis complex and hygiene practice conditions reported by participants in villages in the department of Agboville
	Cysti –	Cysti +	OR (95% CI)	p (b)
	(N = 886)	(N = 151)
Variables	n (%(a))	n (%(a))
Concept of history of intestinal worms
No	322 (35.01)	60 (40.21)	Reference	0.332
Yes	559 (64.99)	90 (59.79)	0.80 (0.50-1.27)
Total	881 (100)	150 (100)
History of taking anti-parasitic
No	223 (25.81)	41 (25.44)	Reference	0.943
Yes	647 (74.19)	105 (74.56)	1.02 (0.59-1.77)
Total	870 (100)	146 (100)
Do you know about tapeworm?
No	755 (85.57)	124 (84.75)	Reference	0.791
Yes	129 (14.43)	26 (15.25)	1.07 (0.65-1.75)
Total	884 (100)	150 (100)
Do you know how tapeworms are transmitted?
No	83 (9.46)	14 (8.66)	Reference	0.775
Yes	36 (4.23)	10 (5.48)	1.41 (0.33-6.01)
Not applicable	767 (86.30)	127 (85.86)	1.09 (0.49-2.38)
Total	886 (100)	151 (100)
Have you ever heard about cysticercosis?
No	866 (98.80)	147 (98.87)	Reference	0.942
Yes	9 (1.20)	2 (1.13)	0.94 (0.15-5.77)
Total	875 (100)	149 (100)
Hand washing
No	751 (85.52)	124 (84.91)	Reference	0.875
Yes	131 (14.48)	26 (15.09)	1.05 (0.56-1.98)
Total	882 (100)	150 (100)
Washing raw vegetables before consumption
No	477 (52.44)	96 (63.10)	Reference	0.078 (c)
Yes	246 (29.76)	23 (17.15)	0.48 (0.27-0.85)
Not applicable	163 (17.80)	32 (19.75)	0.92 (0.45-1.90)
Total	886 (100)	151 (100)
Consumption of tap water
No	808 (92.79)	139 (93.27)	Reference	0.869
Yes	77 (7.21)	12 (6.73)	0.93 (0.37-2.34)
Total	885 (100)	151 (100)
Consumption of pork
No	147 (17.40)	30 (19.83)	Reference	0.833
Yes, undercooked	265 (30.03)	46 (30.39)	0.86 (0.45-1.65)
Yes, well cooked	461 (51.58)	73 (49.78)	0.85 (0.46-1.56)
Total	873 (100)	149 (100)
The differences in totals are due to missing data; Cysti - = cysticercosis seronegative cases; Cysti+ = cysticercosis seropositive cases
a Percentages adjusted for sampling method.
b p-Value for Pearson’s Chi2 design-based test
c p < 0.2: variables proposed in the multivariate model
