# Supplementary material for: Human cysticercosis in Southeastern Côte d’Ivoire: Seroprevalence and risk factors in two rural departments
Source: PLOS Glob Public Health. 2025 Dec 1;5(12):e0004634. doi: 10.1371/journal.pgph.0004634 (PMC12668508; doi:10.1371/journal.pgph.0004634)
Supplement: S8 Table — (XLSX) [file pgph.0004634.s008.xlsx]

## Sheet: Feuil1
S8 Table. Households’ immediate environment description by department.
Parameters	Total (n =368)	Dabou (n =255)	Agboville (n =113)	p (a)
Number of household members
Mean (Standard deviation)	11.27 (8.28)	9.28 (6.56)	15.85 (9.91)	< 0.001 (b)
Median (Interquartile range)	9 (6 - 15)	7 (5 - 11)	15 (8 - 20)
	364	254	110
Presence of drinking water supply point
No	99 (27.12)	61 (24.11)	38 (33.93)	0.052
Yes	266 (72.88)	192 (75.89)	74 (66.07)
	365 (100)	253 (100)	112 (100)
Presence of hand-washing facility
No	347 (95.07)	238 (93.70)	109 (98.20)	0.068
Yes	18 (4.93)	16 (6.30)	2 (1.80)
	365 (100)	254 (100)	111 (100)
Presence of latrines in household
No	92 (25.41)	79 (31.10)	13 (12.04)	<0.001
Yes	270 (74.59)	175 (68.90)	95 (87.96)
	362 (100)	254 (100)	108 (100)
Presence of wild garbage dumps
No	238 (65.38)	155 (61.51)	83 (74.11)	0.020
Yes	126 (34.62)	97 (38.49)	29 (25.89)
	364 (100)	252 (100)	112 (100)
Nearby pig farm
No	327 (89.10)	227 (89.37)	100 (88.50)	0.804
Yes	40 (10.90)	27 (10.63)	13 (11.50)
	367 (100)	254 (100)	113 (100)
Differences in totals are due to missing data.
a p-value for Chi square test of Pearson
b p-value for Wilcoxon rank-sum test
